# Supplementary material for: Comparison Of The Gut Microbiota In Different Age Groups In China
Source: Front Cell Infect Microbiol. 2022 Jul 25;12:877914. doi: 10.3389/fcimb.2022.877914 (PMC9359670; doi:10.3389/fcimb.2022.877914)
Supplement: Supplementary file 2 [file Table_1.xlsx]

## Sheet: yh
COHORT	RawData_Giga	CleanData_PE_Giga	CleanData_SE_Giga	LowQuanlity	Host	RevervedRatio
older1	12.6941	12.4398	0.122148	0.0367542	0.00952728	98.9595
older2	15.7481	15.6895	0.0134325	0.196501	0.000529587	99.7133
older3	15.0695	14.9828	0.0236606	0.254889	0.00213146	99.5816
older4	16.5133	16.2866	0.0623421	0.265913	0.000234962	99.0048
older5	13.6556	13.3788	0.124621	0.20108	0.000281204	98.8856
older6	13.6498	13.3646	0.121088	0.220406	0.000221248	98.7976
older7	15.7861	15.719	0.0166625	0.214001	9.25e-05	99.6803
older8	8.90656	8.85517	0.008704	0.381294	0.000244763	99.5207
older9	17.4765	17.3068	0.0415097	0.494558	0.000535578	99.2668
older10	13.0618	12.9988	0.0133457	0.277187	0.000381265	99.6202
older11	12.1172	11.9608	0.0477574	0.34439	0.00176279	99.1032
older12	12.7869	12.7151	0.0156693	0.274256	0.0421182	99.5609
older13	12.2525	12.0404	0.0697019	0.203101	0.000331361	98.8377
older14	14.5989	14.4851	0.0369148	0.269818	0.000220565	99.4734
older15	13.5189	13.2636	0.0802779	0.263001	0.000238186	98.7058
older16	16.3893	16.0262	0.0980521	0.574796	0.00117149	98.3825
older17	13.0308	12.8866	0.0594273	0.19366	0.000234828	99.3499
older18	11.7653	11.557	0.0766065	0.461994	0.00486175	98.8808
older19	15.3953	15.0959	0.115797	0.292458	0.000267614	98.8073
older20	11.6635	11.3926	0.116716	0.319683	0.000461266	98.6779
older21	12.6239	12.4081	0.0836279	0.225853	0.000275668	98.9533
older22	13.6925	13.332	0.0818278	0.840943	0.000128538	97.9651
older23	13.9996	13.7611	0.100326	0.266673	0.00125432	99.0126
older24	14.804	14.6034	0.0791049	0.285961	0.000202648	99.1793
older25	15.2262	15.0485	0.0407592	0.59581	0.0354205	99.1005
older26	16.0057	15.8168	0.0329088	0.541253	9.5e-05	99.0255
older27	11.8329	11.3615	0.214066	0.159579	0.000334661	97.8253
older28	12.135	11.9514	0.0581982	0.552006	0.00160198	98.9666
older29	17.5342	17.2734	0.0371844	1.06145	0.00141096	98.725
older30	13.1874	12.6419	0.250947	0.210062	0.000497446	97.7668
older31	15.405	15.2193	0.0602583	0.42299	0.0002259	99.1856
older32	15.7614	15.5764	0.0612207	0.396127	0.00049615	99.2149
older33	13.2524	13.0252	0.0660043	0.347968	0.000261085	98.7837
older34	14.5451	14.4722	0.0210701	0.206084	0.000748016	99.6433
older35	13.4671	13.3249	0.0454278	0.213359	0.0010173	99.2817
older36	22.8345	21.9475	0.386967	0.310015	0.00198121	97.8101
older37	13.3513	13.21	0.0466216	0.355884	0.00273083	99.2913
older38	16.1656	15.5574	0.232811	0.324463	0.000723761	97.6782
older39	12.4914	12.2812	0.0827422	0.18559	0.00144259	98.9796
older40	9.80562	9.70224	0.0342229	0.174834	0.000946396	99.2947
older41	13.0155	12.8826	0.0374416	0.309762	0.00235257	99.2661
older42	12.2583	12.1296	0.0436808	0.153639	0.000419307	99.3063
older43	29.6253	29.3485	0.0578595	0.369568	0.000849274	99.2611
older44	14.8182	14.6429	0.0761382	0.152884	0.00117558	99.3304
older45	12.0127	11.7762	0.0957071	0.179566	0.00374769	98.8274
older46	24.4247	24.1471	0.118339	0.164935	0.00080656	99.3481
older47	13.7664	13.6921	0.0249285	0.175911	0.00111285	99.6411
older48	5.35416	5.31094	0.011838	0.264938	0.000889028	99.4139
older49	15.2424	14.6381	0.224082	0.437905	0.000564216	97.5055
older50	13.8145	13.7134	0.0241793	0.368133	0.000732564	99.443
older51	6.06364	5.98379	0.0330417	0.224459	0.00193283	99.228
older52	15.8297	15.7536	0.0111201	0.333498	0.00107014	99.5895
older53	12.9309	12.7504	0.0610005	0.278124	0.00235714	99.0754
older54	28.3057	28.0573	0.0976742	0.165863	0.00160109	99.4676
older55	13.3584	13.2752	0.0261021	0.221167	0.00287759	99.5721
older56	11.7737	11.6608	0.0370525	0.327	0.00106509	99.3561
older57	12.6993	12.5325	0.0597743	0.198793	0.00144417	99.1566
older58	15.905	15.8161	0.0309898	0.159677	0.00162087	99.6357
older59	14.3442	14.2536	0.0273917	0.239783	0.00214164	99.5593
older60	27.3918	27.0201	0.143897	0.208288	0.00100468	99.1681
older61	15.1225	14.8539	0.090251	0.394002	0.00229988	98.8206
older62	15.8546	15.7252	0.04051	0.217921	0.00299472	99.4398
older63	11.0391	10.85	0.0816	0.204149	0.0009258	99.0265
older64	11.1456	11.0545	0.0338543	0.185178	0.0154375	99.4869
older65	16.4961	16.4395	0.0141253	0.166479	0.000697136	99.7429
older66	27.9674	27.701	0.0898182	0.23432	0.00151176	99.3687
older67	8.32514	8.22307	0.0322899	0.269348	0.00449482	99.1617
older68	11.4723	11.3134	0.0371346	0.197996	0.0024668	98.938
older69	7.72206	7.54703	0.0614247	0.286618	0.00133643	98.5288
older70	5.39467	5.33016	0.026211	0.220054	0.0013569	99.2901
older71	14.044	13.884	0.0483073	0.20351	0.00247934	99.2043
older72	16.4578	16.326	0.0464312	0.231426	0.00137321	99.4813
older73	31.1259	30.7073	0.133562	0.405615	0.00117587	99.0841
older74	16.2834	15.9649	0.141388	0.211766	0.000895389	98.9124
older75	13.198	13.0539	0.0450909	0.173712	0.000948626	99.2494
older76	13.5355	13.371	0.0486033	0.199349	0.000291085	99.1436
older77	26.4741	26.2945	0.0732397	0.118587	0.00108257	99.5983
older78	15.1731	13.0824	1.01254	0.240368	0.00105055	92.8947
older79	20.6182	20.4189	0.0735559	0.216921	0.00126393	99.3903
older80	15.7627	15.5082	0.0888868	0.264949	0.00132338	98.9495
older81	12.7947	12.5855	0.0151494	1.39615	0.000417361	98.4837
older82	26.9966	26.7766	0.0572336	0.28858	0.00175578	99.3972
older83	15.242	14.9796	0.0921671	0.509265	0.0023081	98.8832
older84	13.8925	13.7349	0.0590493	0.279476	0.00346086	99.2906
older85	27.4472	27.1111	0.113669	0.393782	0.00148358	99.1898
older86	9.09124	9.05428	0.0103745	0.177072	0.00112636	99.7075
older87	13.6574	13.4918	0.0577355	0.361988	0.0032378	99.2103
older88	16.6231	16.3082	0.123779	0.16809	0.000786855	98.8499
older89	16.8838	16.2299	0.243102	0.428599	0.00104834	97.567
older90	15.5983	15.5001	0.0229961	0.177127	0.000769316	99.5179
older91	12.192	12.1325	0.0046886	0.220952	0.000921917	99.5504
older92	25.0896	24.7278	0.133996	0.266838	0.0010044	99.092
older93	11.9889	11.7542	0.0929369	0.233063	0.00093753	98.8175
older94	7.19978	7.14645	0.0131503	0.185845	0.000580573	99.4419
older95	10.8682	10.743	0.0412652	0.176904	0.00113727	99.2284
older96	24.8542	24.5031	0.124115	0.226541	0.00698714	99.0866
older97	6.52445	6.46742	0.0147956	0.315944	0.00109128	99.3527
older98	20.2355	19.9947	0.0958198	0.238513	0.00322304	99.2836
older99	11.0245	10.8118	0.0841318	0.233458	0.000798221	98.8332
older100	11.4991	11.3048	0.054902	0.130323	0.00377246	98.7873
older101	5.92549	5.75454	0.0779477	0.249573	0.00137035	98.4304
older102	12.22	12.016	0.0711566	0.178182	0.00148609	98.9133
older103	12.9079	12.8245	0.0304001	0.171223	0.00075303	99.5896
older104	21.3211	21.1246	0.0460188	0.190635	0.000524364	99.2943
older105	23.8298	23.7143	0.0300382	0.228982	0.000993714	99.6414
older106	16.2109	16.1082	0.0212824	0.369043	0.00101043	99.4975
older107	11.9728	11.8105	0.068926	0.1468	0.000895364	99.2206
older108	8.36197	8.31344	0.0189734	0.125356	0.000971063	99.6465
older109	12.7892	12.6918	0.0239971	0.16811	0.00110093	99.4261
older110	14.211	13.7191	0.230575	0.205824	0.000623462	98.161
older111	10.685	10.5628	0.0529731	0.147534	0.00245391	99.352
older112	6.35359	6.2731	0.0310677	0.284261	0.00196739	99.2221
older113	8.04426	7.9009	0.0442437	0.33168	0.000994498	98.7679
older114	10.8731	10.7867	0.0286956	0.261514	0.00361628	99.4699
older115	8.69842	8.62828	0.0187038	0.19794	0.00104847	99.4087
older116	6.34408	6.24384	0.0379378	0.381086	0.000974137	99.018
older117	24.7542	24.6405	0.0246394	0.196158	0.00157226	99.6401
older118	23.0224	22.8372	0.067982	0.197369	0.0146518	99.4909
older119	9.60891	9.4949	0.0377243	0.243536	0.000807583	99.206
older120	7.44183	7.31259	0.0501727	0.248649	0.00217957	98.9375
older121	9.79389	9.72026	0.0251879	0.129569	0.000784163	99.5054
older122	17.1144	16.6864	0.146235	0.306672	0.0639519	98.3533
older123	13.4026	13.3775	0.0040683	0.1223	0.000659572	99.8428
older124	5.89181	5.82431	0.0079831	0.868066	0.0021114	98.9897
older125	17.1759	16.9116	0.10264	0.336605	0.00069749	99.0589
older126	10.8941	10.8329	0.0205286	0.181649	0.00158618	99.6266
older127	13.4388	13.2106	0.0503388	0.496937	0.00628181	98.6763
older128	19.1823	18.8927	0.0923263	0.527216	0.0023261	98.9712
older129	12.0494	11.9158	0.0473241	0.318536	0.000878053	99.2839
older130	18.491	18.0897	0.135901	0.642514	0.00481423	98.5649
older131	25.399	25.1458	0.056961	0.240921	0.000419702	99.2276
older132	17.5056	17.3009	0.0614053	0.254281	0.000596381	99.1815
older133	12.4919	12.2705	0.0717015	0.527148	0.001545	98.8015
older134	11.2943	11.1783	0.0482986	0.169585	0.00165216	99.4009
older135	12.5977	12.3955	0.069531	0.387856	0.00121292	98.9469
older136	11.4245	11.3431	0.026831	0.186921	0.00261368	99.5225
older137	14.8365	14.5275	0.139873	0.193784	0.000741412	98.8595
older138	12.3711	12.1503	0.0886054	0.302169	0.000636969	98.9315
older139	16.0158	15.7896	0.0925416	0.246233	0.00122254	99.1656
older140	12.0826	11.9647	0.0376637	0.200527	0.000827637	99.3363
older141	13.5499	13.4667	0.0070153	0.291417	0.000857573	99.438
older142	17.9726	17.7555	0.0234214	0.698323	0.00592456	98.9223
older143	11.9214	11.8454	0.0214895	0.210645	0.000736492	99.5432
older144	13.4945	13.4106	0.0198238	0.175146	0.000620995	99.5251
older145	4.8717	4.84697	0.0040795	0.334479	0.00336638	99.5761
older146	17.6188	17.4394	0.0697975	0.212049	0.000728768	99.3783
older147	6.20986	6.14224	0.0160794	0.562908	0.00755573	99.1701
older148	15.4546	15.3483	0.0123509	0.365655	0.0275983	99.3924
older149	13.4648	13.3272	0.0419671	0.397358	0.00101747	99.2894
older150	13.3717	13.1438	0.0607483	0.782832	0.00166919	98.7497
older151	9.20959	9.06678	0.0496948	0.436714	0.00272759	98.9889
older152	10.2248	9.97306	0.0925855	0.468644	0.00156091	98.4432
older153	13.9485	13.6641	0.101973	0.389479	0.00433739	98.6922
older154	11.0831	10.7824	0.100449	0.716392	0.00145085	98.1931
older155	15.9857	15.856	0.0445724	0.242866	0.00176157	99.4675
older156	10.9554	10.894	0.0074762	0.245445	0.00645889	99.5072
older157	18.218	18.1334	0.0127032	0.211866	0.000647712	99.6056
older158	13.5593	13.4066	0.0367983	0.479363	0.00538377	99.1456
older159	9.83327	9.74608	0.0215663	0.446517	0.0011878	99.3326
older160	13.8548	13.7837	0.0096654	0.316622	0.000912317	99.5564
older161	15.0061	14.9086	0.0139263	0.290543	0.00036252	99.4432
older162	15.4312	15.1738	0.110182	0.237639	0.00135699	99.0463
older163	15.9893	15.832	0.0382555	0.291904	0.000439043	99.2557
older164	14.1843	14.0145	0.0503267	0.323059	0.00225742	99.1573
older165	19.8157	19.5222	0.0602035	0.63171	0.00086396	98.8223
older166	13.776	13.7069	0.0133172	0.272823	0.000682348	99.5955
older167	9.97244	9.81362	0.0532836	0.492343	0.00140989	98.9417
older168	13.5322	13.402	0.0204318	0.654493	0.00209575	99.1889
older169	16.5451	16.3016	0.0931548	0.325445	0.00428887	99.0908
older170	4.58656	4.53931	0.0061966	0.753252	0.00239831	99.1049
older171	8.95502	8.73842	0.0919662	0.360383	0.00101396	98.6082
older172	13.3778	13.1389	0.0462368	0.936045	0.000533721	98.5596
older173	13.8253	13.6665	0.0461015	0.367594	0.00168821	99.1847
older174	18.1593	18.0695	0.01887	0.175877	0.000989027	99.6096
older175	10.1929	10.1291	0.0133191	0.12067	0.000278624	99.504
older176	14.2616	14.0888	0.0503027	0.339153	0.00087648	99.1409
older177	18.0915	17.9409	0.0038843	0.787914	0.00138297	99.1891
older178	16.1426	16.0297	0.0164329	0.480409	0.000811515	99.4021
older179	17.9425	17.6944	0.0780678	0.307516	0.000637592	99.052
older180	1.89052	1.84913	0.0045696	1.5806	0.00331125	98.0521
older181	14.5712	14.4631	0.0358022	0.192749	0.000524322	99.5042
older182	8.51316	8.44069	0.0207548	0.274591	0.000923277	99.3926
older183	10.7256	10.588	0.0283876	0.751402	0.000893192	98.9821
older184	10.4441	10.33	0.0273321	0.567341	0.000693215	99.1697
older185	18.8198	18.6503	0.0205658	0.452	0.00123274	99.2085
older186	14.1091	13.949	0.040204	0.433731	0.00048763	99.1505
older187	14.8565	14.7101	0.0154703	0.552783	0.000494058	99.1184
older188	16.8007	16.6242	0.0401781	0.357819	0.000465456	99.1887
older189	17.7622	17.5444	0.0615508	0.325819	0.001001	99.1201
older190	5.55746	5.49402	0.0167944	0.121512	0.0011732	99.1607
older191	16.6725	16.5886	0.0126525	0.284556	0.000544609	99.5724
older192	12.3023	12.1926	0.0129843	0.557659	0.00772378	99.2142
older193	14.5293	14.18	0.109443	0.893695	0.00112462	98.3487
older194	13.2307	13.0486	0.0710984	0.30024	0.00176861	99.1604
older195	23.7314	23.2574	0.18235	0.230141	0.000804841	98.771
older196	14.1324	14.0782	0.0109045	0.225453	0.000672214	99.6933
older197	9.37613	9.30664	0.0259579	0.185021	0.000706048	99.5357
older198	18.473	18.3461	0.040368	0.249144	0.000826069	99.5315
older199	14.6309	14.5055	0.04146	0.278413	0.00205319	99.4265
older200	15.1933	14.9549	0.0886137	0.279713	0.00299738	99.0144
older201	14.1729	14.0669	0.0387987	0.197684	0.00092571	99.526
older202	12.7687	12.6733	0.0240581	0.152312	0.00181694	99.4411
older203	12.7295	12.5049	0.102992	0.139316	0.0068031	99.0446
older204	12.7287	12.5396	0.0800129	0.226063	0.00132143	99.1432
older205	20.9701	20.477	0.205352	0.379154	0.00373198	98.6279
older206	14.3677	14.2336	0.0334331	0.45294	0.00231213	99.2996
older207	16.2242	16.001	0.0912631	0.24012	0.00266392	99.1868
older208	11.5916	11.3974	0.0682444	0.294835	0.000772971	98.9127
older209	16.5458	16.4367	0.0186324	0.311921	0.10283	99.4533
older210	13.4373	13.1594	0.116098	0.314081	0.000610241	98.7956
older211	15.7796	15.4918	0.116502	0.344674	0.00134097	98.9144
older212	12.4557	12.3738	0.0067091	0.331219	0.00115289	99.396
older213	19.3442	19.1422	0.0416649	0.612407	0.00131822	99.1708
older214	14.8956	14.7445	0.0354645	0.346496	0.000456511	99.2239
older215	15.2515	15.1196	0.0292459	0.469505	0.00056388	99.3274
older216	15.6953	15.2701	0.147175	0.234787	0.00184896	98.2287
older217	16.5311	16.4238	0.0353969	0.220141	0.000728324	99.565
older218	13.5879	13.3368	0.0992393	0.206551	0.000968507	98.8819
older219	10.4596	10.3329	0.048601	0.200548	0.00143983	99.2542
older220	11.0208	10.877	0.0476718	0.432033	0.001058	99.1283
older221	8.8571	8.72631	0.0529939	0.275392	0.000898714	99.1216
older222	15.5308	15.2979	0.102591	0.176808	0.000731451	99.1615
older223	18.7386	18.4488	0.106378	0.235037	0.000696956	99.0208
older224	19.0534	18.7659	0.103931	0.410536	0.000754719	99.0365
older225	19.1856	18.6678	0.202638	0.577755	0.000578559	98.3573
older226	18.0842	17.8857	0.059206	0.409912	0.000711116	99.2297
older227	15.9319	15.7928	0.0357389	0.231836	0.00107207	99.3511
older228	15.9568	15.7415	0.03978	0.341067	0.0015893	98.9004
older229	16.4223	16.2371	0.0372926	0.548399	0.000819617	99.0993
older230	17.6217	17.3009	0.120574	0.445671	0.000645794	98.8638
older231	14.8406	14.6344	0.0789399	0.321053	0.000772204	99.1422
older232	11.3555	11.2113	0.0542772	0.311662	0.00120294	99.2082
older233	11.4085	11.1906	0.0708563	0.294081	0.00190208	98.7112
older234	13.995	13.9086	0.0076993	0.378473	0.00142337	99.4375
older235	13.2838	13.061	0.0795149	0.258795	0.000645901	98.9212
older236	12.0987	12.0092	0.022342	0.153693	0.00094225	99.4452
older237	11.5544	11.4499	0.0401421	0.20761	0.0013034	99.4432
older238	7.75794	7.70168	0.0232251	0.120828	0.00209334	99.5742
older239	8.18469	8.06658	0.0298493	0.269562	0.000750181	98.9216
older240	12.3763	12.2734	0.0285761	0.366183	0.00112311	99.3991
older241	8.77961	8.72458	0.0133819	0.321602	0.000261971	99.5256
older242	13.9663	13.8283	0.0568705	0.172153	0.000452518	99.419
yonger1	11.478	11.3286	0.0588782	0.270765	0.00173375	99.2114
yonger2	8.15694	7.96771	0.0646723	0.342523	0.00112542	98.4729
yonger3	13.3648	13.2027	0.0530117	0.256571	0.00116425	99.1836
yonger4	13.8132	13.7045	0.0393013	0.217278	0.000221527	99.4975
yonger5	9.041	8.93987	0.0371091	0.296584	0.00101537	99.2919
yonger6	18.3035	18.1805	0.0234331	0.410455	0.000206518	99.4563
yonger7	14.2186	14.1537	0.0150383	0.244085	0.000196926	99.6499
yonger8	12.5576	12.4916	0.01346	0.189698	0.000320124	99.5817
yonger9	13.4135	13.224	0.0655619	0.356313	0.000299698	99.0763
yonger10	12.1255	12.0556	0.0133838	0.230631	0.000273804	99.534
yonger11	11.4869	11.3402	0.0544457	0.257384	0.000316881	99.1969
yonger12	13.0419	12.9705	0.014644	0.195942	0.000355776	99.5645
yonger13	13.8593	13.7835	0.014762	0.21055	0.000604647	99.5597
yonger14	9.10432	8.96505	0.0586178	0.241303	0.000235053	99.1141
yonger15	14.483	14.2575	0.0965789	0.222403	0.000245805	99.11
yonger16	12.773	12.6115	0.061302	0.22851	0.000845535	99.2159
yonger17	12.4857	12.436	0.0007326	0.385624	0.000224257	99.6081
yonger18	13.8891	13.8211	0.017164	0.237302	0.000383035	99.6343
yonger19	12.9859	12.8998	0.0293037	0.211199	0.000437399	99.5626
yonger20	16.1197	16.0132	0.0370978	0.199317	0.000696045	99.5695
yonger21	12.686	12.5655	0.0113522	0.759833	0.000364181	99.1393
yonger22	12.7851	12.7252	0.0156697	0.222466	0.000106374	99.6547
yonger23	12.2424	12.1293	0.0346132	0.358058	0.000279356	99.3587
yonger24	14.3706	14.2632	0.0386079	0.207809	0.00236872	99.521
yonger25	13.6105	13.5243	0.0305525	0.1846	0.000151353	99.5907
yonger26	13.3426	13.1649	0.0677856	0.140114	0.000197863	99.1762
yonger27	13.4767	13.3616	0.0399517	0.260953	0.000213703	99.4422
yonger28	11.0712	10.985	0.0225147	0.371913	0.000270972	99.4243
yonger29	13.1235	13.0405	0.0259121	0.23749	0.000207262	99.5647
yonger30	14.6573	14.3876	0.0855597	0.254127	0.000285182	98.7435
yonger31	16.021	15.7231	0.0950408	0.237247	0.000138568	98.7337
yonger32	15.732	15.6694	0.0006369	0.389339	0.000639459	99.606
yonger33	13.3004	13.1891	0.0138658	0.627606	0.0010947	99.267
yonger34	15.498	15.3557	0.054057	0.216294	0.00238998	99.4301
yonger35	12.1136	12.0577	0.0131247	0.243256	0.0011937	99.6472
yonger36	13.4382	13.1566	0.101853	0.430713	0.000303612	98.6625
yonger37	11.2487	11.023	0.0666458	0.23646	0.00057962	98.5854
yonger38	13.947	13.8139	0.015317	0.730734	0.00386894	99.1555
yonger39	12.6716	12.434	0.0826171	0.569066	0.000525586	98.7772
yonger40	11.862	11.7861	0.0271296	0.181632	0.000443432	99.589
yonger41	16.2683	16.132	0.0453308	0.275995	0.000619611	99.4412
yonger42	11.3342	11.3122	0.0005432	0.184315	0.000423497	99.8104
yonger43	12.9308	12.7835	0.0459128	0.425406	0.000284593	99.2159
yonger44	15.1561	15.0834	0.0168821	0.256866	0.000183424	99.6315
yonger45	15.2006	14.7517	0.190443	0.279075	0.000255253	98.3001
yonger46	12.6452	12.5405	0.0281814	0.382262	0.000219846	99.3946
yonger47	16.1245	15.8285	0.121933	0.317869	0.000194735	98.9203
yonger48	13.362	13.2242	0.0364768	0.481422	0.000116749	99.2417
yonger49	11.4922	11.4655	0.0005386	0.219518	0.0037695	99.772
yonger50	12.6969	12.4851	0.056129	0.478897	0.000978195	98.774
yonger51	16.7986	16.6753	0.0350259	0.316887	0.000427416	99.4741
yonger52	10.7746	10.7536	0.0021834	0.153584	0.00015221	99.8259
yonger53	13.7332	13.7028	0.0029165	0.178431	0.000428159	99.7998
yonger54	14.4737	14.3879	0.0293351	0.186732	0.000186546	99.6104
yonger55	10.6124	10.5373	0.0274101	0.189937	0.00044288	99.551
yonger56	18.0635	17.8034	0.0377351	0.790594	0.00121903	98.7692
yonger57	10.7116	10.6376	0.0279119	0.168496	0.000257665	99.5702
yonger58	13.6669	13.568	0.036376	0.190238	0.000298532	99.5429
yonger59	15.0737	15.0203	0.0034325	0.308347	0.000342318	99.6683
yonger60	15.434	15.3639	0.0170842	0.232598	8.29e-05	99.6566
yonger61	11.5712	11.2389	0.0688317	1.09357	9.85e-05	97.7227
yonger62	16.5824	16.3942	0.0339291	0.72548	0.000161617	99.0697
yonger63	13.2749	13.0359	0.0995803	0.164431	0.000360079	98.9503
yonger64	13.5924	13.0181	0.258099	0.310397	0.000197169	97.6739
yonger65	12.5818	12.4891	0.0259237	0.323574	0.000770956	99.4696
yonger66	16.5395	16.3621	0.0636428	0.302077	0.000616707	99.3124
yonger67	11.0093	10.8414	0.0480671	0.37177	0.000227081	98.9121
yonger68	13.3231	13.1912	0.0305078	0.335126	0.000309237	99.2388
yonger69	14.5702	14.4687	0.0296318	0.289591	0.000328067	99.5067
yonger70	10.0723	9.86416	0.100141	0.0767389	0.000119138	98.9274
yonger71	14.6571	14.3425	0.0727437	0.782874	0.000784602	98.3499
yonger72	14.1244	13.9979	0.0288009	0.487872	0.000372404	99.3078
yonger73	12.1551	12.015	0.0540418	0.263202	0.000360341	99.2916
yonger74	13.3067	13.1303	0.0597682	0.425955	0.000492986	99.1241
yonger75	15.9085	15.799	0.0248944	0.366277	0.000973067	99.4684
yonger76	15.0186	14.9494	0.0230889	0.144667	0.00180043	99.6929
yonger77	7.09112	7.01681	0.0229231	0.197467	0.000998432	99.2754
yonger78	15.0139	14.7332	0.10364	0.0773659	0.000929808	98.8209
yonger79	9.96807	9.60042	0.148609	0.360922	0.00149076	97.8025
yonger80	13.3927	13.3171	0.0085571	0.20491	0.000603313	99.4996
yonger81	32.5641	32.1864	0.108505	0.381614	0.00209925	99.1734
yonger82	10.2125	10.103	0.0385848	0.31293	0.00198	99.3053
yonger83	37.2928	36.6471	0.249045	0.275845	0.000673589	98.9365
yonger84	10.1158	10.0891	0.0016326	0.143476	0.00113683	99.7521
yonger85	27.7823	27.1353	0.235176	0.441878	0.0012706	98.5178
yonger86	5.35344	5.32433	0.0106176	0.142902	0.000579067	99.6545
yonger87	21.4555	21.2264	0.046931	0.626919	0.000731746	99.1506
yonger88	5.37858	5.20834	0.0630243	0.329529	0.00111182	98.0067
yonger89	5.8096	5.71569	0.037298	0.293101	0.00144933	99.0256
yonger90	14.7557	14.6488	0.0276379	0.12973	0.00101791	99.4629
yonger91	14.3523	14.2302	0.0328864	0.390934	0.0010089	99.3788
yonger92	12.0552	11.947	0.0420072	0.199358	0.000804632	99.4513
yonger93	33.3789	33.0035	0.142935	0.266055	0.000864617	99.3034
yonger94	14.2548	14.0689	0.0674621	0.181756	0.000862867	99.1692
yonger95	15.8086	15.5832	0.0867484	0.319902	0.00750985	99.123
yonger96	11.553	11.4928	0.0168979	0.224669	0.000758245	99.6252
yonger97	14.7791	14.6916	0.0221426	0.131685	0.000675278	99.558
yonger98	15.6301	15.4527	0.0507263	0.427074	0.00168393	99.1899
yonger99	13.9789	13.9291	0.0118534	0.18207	0.000457834	99.7287
yonger100	7.0556	6.9342	0.0478233	0.240362	0.00109133	98.9571
yonger101	13.5747	13.4621	0.0463357	0.145354	0.0011212	99.5118
yonger102	7.58266	7.46852	0.0453576	0.306067	0.00117637	99.0928
yonger103	18.0913	17.9603	0.0287167	0.403774	0.00264436	99.4342
yonger104	5.68332	5.62599	0.0121947	0.425473	0.00115426	99.2058
yonger105	12.4151	12.2599	0.0551857	0.294658	0.00188641	99.194
yonger106	15.8703	15.6975	0.0676422	0.229169	0.000719583	99.3375
yonger107	10.1632	10.0931	0.0224939	0.23771	0.00169631	99.5313
yonger108	7.39777	7.29715	0.0400658	0.274604	0.00109222	99.1815
yonger109	15.3956	15.2892	0.011116	0.31107	0.000809323	99.3815
yonger110	15.9143	15.6338	0.111839	0.153798	0.00103178	98.9405
yonger111	22.9357	22.5771	0.111371	0.356407	0.00120773	98.9222
yonger112	14.6612	14.5008	0.0595746	0.274483	0.00671843	99.3123
yonger113	14.7386	14.5289	0.0648785	0.197212	0.00135	99.0176
yonger114	10.4285	10.3304	0.0313771	0.172148	0.0017107	99.3604
yonger115	14.7787	14.6187	0.0659739	0.188714	0.00103257	99.3636
yonger116	18.0099	17.897	0.0139842	0.463762	0.000860637	99.4506
yonger117	30.5689	30.0342	0.203116	0.33366	0.00180707	98.9155
yonger118	6.14096	6.04921	0.0364977	0.30447	0.000856543	99.1002
yonger119	23.3328	23.1661	0.0299119	0.246624	0.0043261	99.4139
yonger120	13.6077	13.5197	0.031062	0.189485	0.00129338	99.5809
yonger121	9.28413	9.15787	0.0499476	0.281441	0.00132053	99.178
yonger122	29.8266	29.507	0.114171	0.298332	0.0012224	99.3114
yonger123	14.9654	14.8494	0.0342627	0.316698	0.000807194	99.4534
yonger124	15.372	15.1921	0.0673773	0.288539	0.00101873	99.2677
yonger125	16.5351	16.318	0.0335347	0.905703	0.00172239	98.8894
yonger126	13.0177	12.846	0.0468199	0.295837	0.00073592	99.0402
yonger127	16.9037	16.7912	0.0332385	0.262	0.001589	99.531
yonger128	14.1709	14.0004	0.0700513	0.202266	0.000896205	99.2912
yonger129	15.7527	15.6374	0.0320202	0.323683	0.00157941	99.4712
yonger130	10.4715	10.4125	0.0123564	0.247507	0.00550635	99.5541
yonger131	30.2637	29.9951	0.0810147	0.248865	0.00101904	99.3802
yonger132	13.6971	13.6542	0.0071953	0.202876	0.000715482	99.7393
yonger133	21.8441	21.5275	0.112669	0.307734	0.00271652	99.0665
yonger134	28.8534	28.6442	0.0471364	0.321319	0.0023103	99.4383
yonger135	24.4845	24.2979	0.053095	0.193786	0.0032298	99.4547
yonger136	11.3351	11.2321	0.0396089	0.208851	0.00112747	99.4405
yonger137	11.5779	11.3958	0.0636619	0.256109	0.00175333	98.9763
yonger138	15.4459	13.2899	1.04558	0.225161	0.00135311	92.8114
yonger139	13.0008	12.8318	0.0367535	0.601228	0.00140299	98.9831
yonger140	11.2302	11.1198	0.0448486	0.176609	0.00308809	99.4162
yonger141	9.25097	9.1505	0.0342535	0.151325	0.00161929	99.2843
yonger142	14.1723	13.9073	0.119048	0.188416	0.000778987	98.9705
yonger143	14.6097	14.3994	0.05424	0.24889	0.000665312	98.932
yonger144	9.23096	9.14068	0.0386049	0.135215	0.000816816	99.4402
yonger145	11.4885	11.3295	0.0400503	0.404349	0.281173	98.965
yonger146	14.6326	12.5867	0.979787	0.400403	0.000866559	92.7144
yonger147	10.3269	10.0064	0.102854	0.279373	0.00120656	97.892
yonger148	9.98601	9.86982	0.0493994	0.170867	0.000981	99.3311
yonger149	8.06963	7.93567	0.0479793	0.327817	0.00227272	98.9345
yonger150	13.9119	13.8637	0.0090202	0.20921	0.00101783	99.7185
yonger151	14.3745	14.2457	0.0344004	0.222045	0.000706807	99.3435
yonger152	17.8482	17.6775	0.0667588	0.200825	0.00118443	99.4179
yonger153	7.35498	7.27377	0.0347087	0.157648	0.00189803	99.3677
yonger154	30.6704	30.1262	0.243415	0.176635	0.00174631	99.0191
yonger155	10.412	10.2653	0.0569676	0.311419	0.00164426	99.1389
yonger156	12.9386	12.695	0.0974216	0.371591	0.00196158	98.8705
yonger157	30.4826	30.2384	0.0673761	0.284902	0.00175707	99.4199
yonger158	14.4725	14.3998	0.0188016	0.240898	0.00102263	99.6272
yonger159	14.5706	14.4187	0.0620881	0.185916	0.00291545	99.3834
yonger160	19.8982	19.6636	0.0844991	0.326598	0.0014343	99.2457
yonger161	14.9963	14.7852	0.0820002	0.307283	0.00565341	99.1395
yonger162	11.2049	11.0124	0.0540032	0.152098	0.000615801	98.7636
yonger163	10.5258	10.3767	0.0201011	1.03365	0.000590927	98.7746
yonger164	17.9524	17.6137	0.131909	0.182544	0.000883446	98.8482
yonger165	26.4142	26.0527	0.128312	0.181942	0.00506243	99.1171
yonger166	7.89696	7.78823	0.0430729	0.282202	0.00301382	99.1686
yonger167	13.6149	13.5327	0.0214288	0.282834	0.00136028	99.5536
yonger168	13.4389	13.3651	0.0178236	0.282944	0.000761966	99.5836
yonger169	15.8463	15.7387	0.0242614	0.363666	0.000956688	99.4739
yonger170	12.1065	11.8642	0.0829447	0.616098	0.00159914	98.6835
yonger171	17.4909	17.0245	0.217497	0.174854	0.00340749	98.5775
yonger172	26.9864	26.4303	0.236383	0.225959	0.00130436	98.8153
yonger173	28.7507	28.2408	0.229061	0.175793	0.00326809	99.0231
yonger174	14.6786	14.5243	0.0506124	0.166492	0.00218	99.2934
yonger175	27.1157	26.8442	0.0738932	0.274275	0.00167505	99.2712
yonger176	15.614	15.3394	0.107016	0.20885	0.00207377	98.9267
yonger177	31.6756	31.4462	0.0641036	0.196397	0.00141876	99.4781
yonger178	16.1188	15.9973	0.0454897	0.183754	0.000880957	99.5282
yonger179	9.87743	9.79267	0.0135976	0.217194	0.00203494	99.2796
yonger180	15.3947	14.9282	0.139516	0.911568	0.000788585	97.8762
yonger181	12.4846	12.266	0.0929546	0.25787	0.00160837	98.9932
yonger182	14.0417	14.0017	0.001893	0.256537	0.0010184	99.7288
yonger183	10.4792	10.4366	0.0021391	0.251237	0.00130926	99.6138
yonger184	14.3148	14.163	0.0551323	0.280791	0.000908152	99.325
yonger185	12.5209	12.4668	0.0165342	0.163368	0.00136571	99.6998
yonger186	27.4564	27.1644	0.0717281	0.28407	0.00104092	99.1978
yonger187	11.289	11.1849	0.0381036	0.243896	0.00145274	99.4157
yonger188	15.3725	14.992	0.125506	0.113997	0.00105253	98.3407
yonger189	15.9047	15.7775	0.0252956	0.474094	0.00156558	99.3596
yonger190	24.9479	24.7593	0.0435314	0.404309	0.00216051	99.4187
yonger191	9.07357	9.00423	0.0236385	0.127407	0.00186255	99.4964
yonger192	11.7528	11.5896	0.0514527	0.172743	0.00101933	99.0491
yonger193	8.09591	8.01089	0.0326011	0.241265	0.00140812	99.3525
yonger194	27.5148	27.1886	0.112192	0.201597	0.0012277	99.2222
yonger195	14.4338	14.3536	0.0125132	0.326707	0.00108634	99.5314
yonger196	11.0594	10.8553	0.076625	0.293442	0.00460605	98.8479
yonger197	6.56536	6.45855	0.0497096	0.104351	0.00617788	99.1303
yonger198	23.9115	23.726	0.0675303	0.207009	0.00171717	99.5068
yonger199	29.6532	29.4578	0.0529805	0.206759	0.000768887	99.5197
yonger200	15.1244	14.9803	0.0410598	0.31851	0.000646636	99.3183
yonger201	12.5427	12.2576	0.121753	0.162941	0.00156585	98.6975
yonger202	13.9063	13.6791	0.0628078	0.506199	0.00073492	98.8177
yonger203	17.0641	16.55	0.162553	0.500454	0.000819263	97.9396
yonger204	29.1558	28.6616	0.202041	0.21233	0.00186721	98.9979
yonger205	14.5795	14.2464	0.13131	0.174236	0.000777807	98.6161
yonger206	14.7044	14.4127	0.0832083	0.47411	0.000662387	98.5822
yonger207	18.2289	17.8992	0.117177	0.300916	0.00074936	98.834
yonger208	14.8084	14.6888	0.0425176	0.227289	0.00160855	99.4795
yonger209	27.4942	27.2731	0.0550817	0.324785	0.00206371	99.3962
yonger210	9.32777	9.23592	0.0392898	0.134253	0.00291602	99.4365
yonger211	15.261	14.9625	0.130456	0.222111	0.00233275	98.8992
yonger212	15.7002	15.4735	0.0198397	1.16683	0.000718463	98.6827
yonger213	11.9066	11.6145	0.119283	0.277788	0.00224246	98.5484
yonger214	20.2041	20.096	0.0351097	0.18469	0.00141358	99.6392
yonger215	11.1517	11.11	0.0143467	0.116346	0.000486024	99.7545
yonger216	15.1177	14.9907	0.0333657	0.292024	0.000620464	99.3807
yonger217	16.309	16.2184	0.0277313	0.212951	0.00163958	99.6146
yonger218	12.3189	12.1354	0.0752871	0.264196	0.00169821	99.1217
yonger219	17.6515	17.0677	0.220436	0.221561	0.000964222	97.9414
yonger220	16.8887	16.6753	0.0887219	0.208179	0.000741326	99.2619
yonger221	9.02138	8.94289	0.017392	0.343118	0.000678389	99.3228
yonger222	10.7539	10.5968	0.0597742	0.340534	0.00202903	99.0951
yonger223	14.462	14.2964	0.0519444	0.371446	0.000728808	99.2141
yonger224	15.6694	15.4346	0.0694594	0.391914	0.000791352	98.9447
yonger225	12.643	12.4191	0.102469	0.149265	0.000903264	99.0391
yonger226	10.8387	10.7722	0.0238146	0.173515	0.000743632	99.6058
yonger227	14.6719	14.4829	0.0392792	0.578539	0.0016426	98.9798
yonger228	15.7261	15.4743	0.0522027	0.329163	0.000679128	98.731
yonger229	12.2462	11.9207	0.125587	0.598511	0.000909668	98.3676
yonger230	11.2183	10.9658	0.0852016	0.503794	0.000834352	98.5093
yonger231	8.45937	8.16475	0.137283	0.225844	0.000782564	98.14
yonger232	15.57	15.4147	0.0498966	0.323963	0.000882467	99.323
yonger233	12.643	12.4328	0.0504861	0.858313	0.000578975	98.7367
yonger234	16.0009	15.819	0.0576225	0.201502	0.000782454	99.2233
yonger235	13.5293	13.3539	0.0739416	0.194486	0.00405342	99.2501
yonger236	8.26169	8.22829	0.0016565	0.24884	0.00101674	99.6158
yonger237	18.1388	17.8059	0.103918	0.30556	0.00123823	98.7378
yonger238	20.2214	19.9409	0.110801	0.284037	0.000736842	99.1605
yonger239	9.38656	9.32706	0.0125491	0.3648	0.00153198	99.4998
yonger240	7.33854	7.18879	0.0550263	0.318012	0.00100565	98.7092
yonger241	15.1472	14.9525	0.0690708	0.371711	0.000771102	99.1712
yonger242	12.8146	12.702	0.0415455	0.197297	0.000568103	99.446
yonger243	15.1385	14.9186	0.087066	0.279084	0.00143211	99.1224
yonger244	13.4979	13.4281	0.0169445	0.265327	0.000811976	99.6081
yonger245	11.58	11.39	0.0780091	0.287237	0.000903283	99.0335
yonger246	14.8514	14.5028	0.124768	0.258691	0.000646403	98.4929
yonger247	7.3876	7.31954	0.0098266	0.505739	0.000906925	99.2117
yonger248	17.9008	17.5579	0.107696	0.501386	0.000903868	98.686
yonger249	13.6784	13.5349	0.0512791	0.294682	0.000781	99.3253
yonger250	12.4174	12.3233	0.0181231	0.462016	0.000855251	99.3883
yonger251	15.1997	13.9929	0.565741	0.266776	0.00110923	95.7826
yonger252	12.6777	12.4894	0.0812699	0.19798	0.000586859	99.1558
yonger253	24.0091	23.7406	0.0690094	0.331173	0.00112374	99.1691
yonger254	13.122	13.0398	0.0193234	0.180749	0.000595944	99.5204
yonger255	9.20663	9.06622	0.0533343	0.165474	0.00182694	99.0542
yonger256	14.3745	14.168	0.0843247	0.25621	0.000965602	99.1507
yonger257	15.387	15.2619	0.0527225	0.125654	0.00177683	99.5296
yonger258	16.0961	14.7774	0.606066	0.428045	0.00239934	95.5726
yonger259	17.4682	17.2214	0.104712	0.211963	0.00135904	99.186
yonger260	14.7243	14.3582	0.15058	0.433706	0.000601726	98.5359
yonger261	18.1969	17.9111	0.0836187	0.249231	0.000739685	98.8888
yonger262	14.6037	14.3859	0.0900501	0.163766	0.00692292	99.1252
yonger263	10.3843	10.3047	0.0155391	0.462521	0.000924472	99.3831
yonger264	16.1958	15.9463	0.0894565	0.430736	0.00132256	99.0118
yonger265	11.4743	11.2469	0.0716496	0.356612	0.00199053	98.6428
yonger266	14.7905	14.6705	0.041707	0.244648	0.0010358	99.4704
yonger267	17.6305	17.217	0.121147	0.964093	0.000509344	98.3413
yonger268	16.3348	16.16	0.0547394	0.208647	0.00201655	99.2649
yonger269	9.38475	9.3059	0.012961	0.153685	0.00066917	99.2978
yonger270	12.6978	12.6162	0.0072479	0.399279	0.00139867	99.4145
yonger271	16.0396	15.7998	0.0704632	0.407762	0.000804257	98.9438
yonger272	12.5961	12.4817	0.0277707	0.268811	0.000587481	99.312
yonger273	15.7961	15.5665	0.0861238	0.355401	0.000578625	99.0919
yonger274	17.1501	16.7016	0.145478	0.505007	0.000850142	98.2331
yonger275	13.0635	12.8461	0.0328509	0.722403	0.00051288	98.5878
yonger276	16.6543	16.3985	0.0423691	1.02109	0.00139543	98.7182
yonger277	14.9514	14.8323	0.0420781	0.222478	0.00113702	99.485
yonger278	16.6598	16.3633	0.0943295	0.644172	0.00106964	98.7865
yonger279	17.5662	17.3047	0.0786054	0.37196	0.000726396	98.959
yonger280	24.7599	24.3682	0.164547	0.251605	0.000573509	99.0827
yonger281	20.4845	20.2504	0.0937845	0.217313	0.000799631	99.3151
yonger282	12.688	12.3577	0.103447	0.239483	0.000748738	98.2118
yonger283	13.3557	13.1414	0.0803059	0.178394	0.00106471	98.9965
yonger284	18.7998	18.5858	0.0823294	0.260879	0.0011649	99.2992
yonger285	6.60853	6.57526	0.0010661	0.134127	0.00190057	99.5127
yonger286	17.2509	17.0117	0.0963509	0.263788	0.0015547	99.1717
yonger287	14.7485	13.5619	0.559466	0.228226	0.00243415	95.7482
yonger288	15.1956	15.0887	0.036874	0.213651	0.000613336	99.539
yonger289	12.9252	12.7827	0.0522778	0.146425	0.000758208	99.3022
yonger290	16.6941	16.4468	0.0918267	0.268324	0.00265124	99.0687
yonger291	14.2631	14.1343	0.0366985	0.234172	0.000677271	99.3542
yonger292	6.55415	6.503	0.0174078	0.178223	0.000729309	99.4852
yonger293	11.1837	11.0755	0.0420686	0.207471	0.00127685	99.4083
yonger294	11.9665	11.8074	0.0623194	0.284801	0.00151924	99.191
yonger295	14.49	13.9296	0.226316	0.370751	0.00273292	97.6943
yonger296	15.7968	15.2832	0.228856	0.344395	0.00115973	98.1975
yonger297	20.2177	19.9637	0.0731473	0.247339	0.000609366	99.1052
yonger298	10.5472	10.4042	0.0544306	0.322615	0.000910195	99.1602
yonger299	12.6147	12.5235	0.0069527	0.381216	0.0022561	99.332
yonger300	2.60433	2.55869	0.018842	0.301345	0.00032254	98.9712
yonger301	12.9036	12.7417	0.0640284	0.258099	0.00188475	99.242
yonger302	14.8307	14.6226	0.0899163	0.184799	0.00123662	99.2028
yonger303	18.0498	17.7518	0.0992323	0.543048	0.000883114	98.8992
yonger304	17.8154	17.4316	0.165824	0.288578	0.000633161	98.7764
yonger305	12.6012	12.4528	0.0290068	0.703215	0.00164429	99.0527
yonger306	10.6769	10.5855	0.0140811	0.242157	0.00161095	99.2752
yonger307	11.4798	11.2606	0.0714617	0.298449	0.00184	98.7131
yonger308	11.1296	10.9467	0.0660224	0.234993	0.00161911	98.9502
yonger309	17.1034	16.5335	0.213483	0.260128	0.00089573	97.9161
yonger310	17.0217	16.6617	0.158677	0.246616	0.000625086	98.8174
yonger311	14.6295	14.3808	0.0847844	0.429416	0.00136026	98.8797
yonger312	20.1156	19.7816	0.0821771	0.31889	0.000617432	98.7482
yonger313	12.6391	12.5477	0.0341716	0.177285	0.00100957	99.5472
yonger314	12.4098	12.273	0.055583	0.206051	0.000786473	99.345
yonger315	12.5199	12.47	0.0167519	0.129594	0.000712467	99.7358
yonger316	24.4073	24.0668	0.0630288	0.460273	0.0236077	98.8629
yonger317	13.5577	13.3908	0.0688284	0.212454	0.00157844	99.277
yonger318	13.7146	13.5312	0.0377852	0.211691	0.000778733	98.9386
yonger319	10.519	10.4306	0.0147215	0.160665	0.00119213	99.2992
yonger320	12.0203	11.8032	0.0970613	0.189588	0.000886835	99.0018
yonger321	18.4651	18.3287	0.0180725	0.339197	0.000557808	99.3591
yonger322	16.9912	16.6413	0.157508	0.201724	0.000567352	98.8678
yonger323	14.7793	14.6577	0.0362933	0.325939	0.00189725	99.4228
yonger324	16.3834	16.0713	0.121405	0.262821	0.000925324	98.836
yonger325	14.0672	13.8448	0.0882028	0.32309	0.00166202	99.0458
yonger326	17.5449	17.2701	0.115543	0.247933	0.000685099	99.0923
yonger327	2.19645	2.16264	0.0052225	0.921733	0.00250404	98.6986
yonger328	19.5232	19.2961	0.0584574	0.325654	0.000645386	99.1361
yonger329	13.7416	13.6954	0.0113751	0.166496	0.000614194	99.7464
yonger330	15.0619	14.8399	0.090606	0.263257	0.000795387	99.1282
yonger331	14.8157	14.7239	0.0075967	0.296725	0.00740162	99.4316
yonger332	11.8753	11.8079	0.0154721	0.30589	0.00118734	99.5624
yonger333	14.1585	13.0428	0.528659	0.187047	0.00125719	95.8534
yonger334	17.0252	16.4855	0.246096	0.270203	0.000743605	98.2757
yonger335	11.842	11.7615	0.0309066	0.153067	0.000727919	99.5816
yonger336	12.5451	12.4304	0.0333199	0.380492	0.00128337	99.3512
yonger337	7.56977	7.52785	0.0159865	0.130498	0.000755637	99.6574
yonger338	10.7097	10.6106	0.0272916	0.302115	0.00160789	99.3292
yonger339	20.5421	19.8582	0.253808	0.284532	0.000649398	97.9062
yonger340	11.8022	11.6853	0.0299709	0.33178	0.00096423	99.2635
yonger341	9.84648	9.46565	0.15155	0.425311	0.00157417	97.6715
yonger342	11.4429	11.2192	0.0667326	0.43968	0.00159225	98.6284
yonger343	16.8102	16.6589	0.0379469	0.252468	0.000592499	99.326
yonger344	9.12548	8.99822	0.0549864	0.183541	0.00162402	99.208
yonger345	15.5822	15.3126	0.0757424	0.141535	0.00392883	98.7558
yonger346	16.3001	16.0835	0.0876109	0.249323	0.00090306	99.2082
yonger347	10.4377	10.3695	0.0198725	0.271264	0.00120333	99.5369
yonger348	13.7765	13.5655	0.0840777	0.308513	0.0015	99.0788
yonger349	14.1069	13.8964	0.087728	0.24339	0.000757075	99.1298
yonger350	13.737	13.6722	0.0189714	0.190289	0.00112251	99.6665
yonger351	10.3278	10.1737	0.0663953	0.205602	0.000379557	99.1507
yonger352	10.6342	10.2954	0.108561	0.292852	0.00172839	97.8353
yonger353	11.7121	11.4989	0.09464	0.203061	0.000848693	98.9878
yonger354	4.22451	4.13379	0.0370655	0.38948	0.00124512	98.7299
yonger355	12.1478	11.9959	0.0488524	0.279417	0.000821549	99.1516
yonger356	12.7553	12.5818	0.0533007	0.330638	0.000989395	99.0577
yonger357	11.2358	11.0799	0.0474597	0.332474	0.00091493	99.0348
yonger358	17.5124	17.456	0.0035881	0.160851	0.00120943	99.6984
yonger359	12.8573	12.7139	0.0551381	0.249417	0.000807326	99.3141
yonger360	13.4013	13.3335	0.0182096	0.22951	0.00144016	99.6295
yonger361	12.774	12.7153	0.0171553	0.185642	0.00144982	99.6751
yonger362	12.2028	12.077	0.0418496	0.342208	0.00239944	99.3121
yonger363	13.8773	13.6756	0.0824763	0.255148	0.00119908	99.1409
yonger364	11.0995	10.881	0.0850297	0.267002	0.00121267	98.7975
yonger365	10.3042	10.2233	0.0118126	0.55588	0.00036878	99.3291
yonger366	15.8502	15.553	0.128409	0.251926	0.00018801	98.9353
yonger367	9.39264	9.33405	0.0212263	0.171168	0.000242743	99.6022
yonger368	13.1802	13.0474	0.0540598	0.185403	0.000603935	99.4026
yonger369	13.6181	13.3809	0.10619	0.180021	0.000148332	99.038
yonger370	13.6889	13.4431	0.10815	0.212681	0.00052013	98.9946
yonger371	15.1915	14.987	0.0880296	0.185116	0.000196162	99.2332
yonger372	14.4245	14.1687	0.112073	0.216998	0.000166384	99.0038
